# Supplementary material for: Taxonomic Revision of Pinus fujiii (Yasui) Miki (Pinaceae) and Its Implications for the Phytogeography of the Section Trifoliae in East Asia
Source: PLoS One. 2015 Dec 16;10(12):e0143512. doi: 10.1371/journal.pone.0143512 (PMC4689564; doi:10.1371/journal.pone.0143512)
Supplement: S1 Dataset — (NEX) [file pone.0143512.s001.nex]

#NEXUS 
[MacClade 4.06 registered to kita, u-tokyo]


BEGIN TAXA;
	TITLE morphology_on_molecular;
	DIMENSIONS  NTAX=107;
	TAXLABELS
	Cathaya_argyrophylla
	Cedrus_deodara
	Larix_decidua
	Picea_sitchensis
	Pinus_albicaulis
	Pinus_aristata
	Pinus_armandii
	Pinus_attenuata
	Pinus_ayacahuite
	Pinus_balfouriana
	Pinus_banksiana
	Pinus_bhutanica
	Pinus_brutia
	Pinus_bungeana
	Pinus_canariensis
	Pinus_caribaea
	Pinus_cembra
	Pinus_cembroides
	Pinus_chiapensis
	Pinus_clausa
	Pinus_contorta
	Pinus_cooperi
	Pinus_coulteri
	Pinus_cubensis
	Pinus_culminicola
	Pinus_densata
	Pinus_densiflora
	Pinus_devoniana
	Pinus_discolor
	Pinus_douglasiana
	Pinus_durangensis
	Pinus_echinata
	Pinus_edulis
	Pinus_elliottii
	Pinus_engelmannii
	Pinus_fenzeliana
	Pinus_flexilis
	Pinus_gerardiana
	Pinus_greggii
	Pinus_halepensis
	Pinus_hartwegii
	Pinus_heldreichii
	Pinus_herrerae
	Pinus_hwangshanensis
	Pinus_jeffreyi
	Pinus_johannis
	Pinus_kesiya
	Pinus_koraiensis
	Pinus_krempfii
	Pinus_lambertiana
	Pinus_lawsonii
	Pinus_leiophylla
	Pinus_longaeva
	Pinus_luchuensis
	Pinus_lumholtzii
	Pinus_massoniana
	Pinus_maximartinezii
	Pinus_maximinoi
	Pinus_merkusii
	Pinus_monophylla
	Pinus_montezumae
	Pinus_monticola
	Pinus_morrisonicola
	Pinus_mugo
	Pinus_muricata
	Pinus_nelsonii
	Pinus_nigra
	Pinus_occidentalis
	Pinus_oocarpa
	Pinus_palustris
	Pinus_parviflora
	Pinus_patula
	Pinus_peuce
	Pinus_pinaster
	Pinus_pinceana
	Pinus_pinea
	Pinus_ponderosa
	Pinus_pringlei
	Pinus_pseudostrobus
	Pinus_pumila
	Pinus_pungens
	Pinus_quadrifolia
	Pinus_radiata
	Pinus_remota
	Pinus_resinosa
	Pinus_rigida
	Pinus_roxburghii
	Pinus_rzedowskii
	Pinus_sabineana
	Pinus_serotina
	Pinus_sibirica
	Pinus_squamata
	Pinus_strobus
	Pinus_sylvestris
	Pinus_tabuliformis
	Pinus_taeda
	Pinus_taiwanensis
	Pinus_teocote
	Pinus_thunbergii
	Pinus_torreyana
	Pinus_tropicalis
	Pinus_uncinata
	Pinus_virginiana
	Pinus_wallichiana
	Pinus_yunnanensis
	Pseudolarix_amabilis
	Pinus_trifolia;
END;


BEGIN CHARACTERS;
	TITLE Morphology_ex_Farjon_1984;
	DIMENSIONS  NCHAR=8;
	FORMAT SYMBOLS= " 0 1 2 3 4 5 6 7 8" MISSING=- GAP=# ;
	CHARSTATELABELS  
		1  fascicle_sheath,  2  needles_per_fascicle,  3  cone_scales,  4  mature_cones,  5  umbo_prickle,  6  seed_wing,
  7  umbo_position,  8  Lower_scale
		;

MATRIX
[                               ]
[                               ]

Cathaya_argyrophylla    --------
Cedrus_deodara          --------
Larix_decidua           --------
Picea_sitchensis        --------
Pinus_albicaulis        25222110
Pinus_aristata          25311400
Pinus_armandii          25212{23}10
Pinus_attenuata         13321400
Pinus_ayacahuite        25212310
Pinus_balfouriana       25311400
Pinus_banksiana         12322400
Pinus_bhutanica         25212310
Pinus_brutia            12312400
Pinus_bungeana          23311400
Pinus_canariensis       13312301
Pinus_caribaea          1{2345}311401
Pinus_cembra            25222{12}10
Pinus_cembroides        2{2345}212100
Pinus_chiapensis        25212310
Pinus_clausa            12311400
Pinus_contorta          12321400
Pinus_cooperi           1{345}311400
Pinus_coulteri          133{12}1401
Pinus_cubensis          12311401
Pinus_culminicola       2{456}212100
Pinus_densata           1{23}31{12}400
Pinus_densiflora        12312400
Pinus_devoniana         1{456}311401
Pinus_discolor          2{2345}212100
Pinus_douglasiana       1{456}312400
Pinus_durangensis       1{45678}311400
Pinus_echinata          1{23}31{12}400
Pinus_edulis            2{123}212100
Pinus_elliottii         1{23}311401
Pinus_engelmannii       1{2345}311401
Pinus_fenzeliana        25212310
Pinus_flexilis          25212{23}10
Pinus_gerardiana        23311400
Pinus_greggii           13322400
Pinus_halepensis        12312400
Pinus_hartwegii         1{3456}311400
Pinus_heldreichii       12312400
Pinus_herrerae          13311400
Pinus_hwangshanensis    12312400
Pinus_jeffreyi          13311401
Pinus_johannis          2{2345}212100
Pinus_kesiya            1{23}312400
Pinus_koraiensis        25222110
Pinus_krempfii          22312400
Pinus_lambertiana       25212310
Pinus_lawsonii          1{345}312400
Pinus_leiophylla        2{2345}311400
Pinus_longaeva          25311400
Pinus_luchuensis        12312400
Pinus_lumholtzii        23312400
Pinus_massoniana        12312400
Pinus_maximartinezii    25312100
Pinus_maximinoi         1{456}312400
Pinus_merkusii          12312400
Pinus_monophylla        21212100
Pinus_montezumae        1{3456}31{12}401
Pinus_monticola         25212310
Pinus_morrisonicola     25212310
Pinus_mugo              12311400
Pinus_muricata          12321400
Pinus_nelsonii          13312100
Pinus_nigra             12311400
Pinus_occidentalis      1{234}311400
Pinus_oocarpa           1{345}31{12}400
Pinus_palustris         1{35}311401
Pinus_parviflora        25212310
Pinus_patula            1{345}322400
Pinus_peuce             25212310
Pinus_pinaster          12312401
Pinus_pinceana          23312100
Pinus_pinea             12322401
Pinus_ponderosa         1{2345}311401
Pinus_pringlei          1{345}312401
Pinus_pseudostrobus     1{456}312401
Pinus_pumila            25222110
Pinus_pungens           1{23}321400
Pinus_quadrifolia       2{345}212100
Pinus_radiata           1{23}321400
Pinus_remota            2{23}212100
Pinus_resinosa          12312401
Pinus_rigida            13311400
Pinus_roxburghii        13312301
Pinus_rzedowskii        2{345}311400
Pinus_sabineana         13311401
Pinus_serotina          1{34}311400
Pinus_sibirica          25222110
Pinus_squamata          2{45}312400
Pinus_strobus           25212310
Pinus_sylvestris        1231{12}400
Pinus_tabuliformis      1{23}312400
Pinus_taeda             13311400
Pinus_taiwanensis       12312400
Pinus_teocote           1{2345}31{12}400
Pinus_thunbergii        12311400
Pinus_torreyana         15321400
Pinus_tropicalis        12312401
Pinus_uncinata          12311400
Pinus_virginiana        12311400
Pinus_wallichiana       25212310
Pinus_yunnanensis       1{23}311400
Pseudolarix_amabilis    --------
Pinus_trifolia          1{34}311401
;
END;
