# Supplementary material for: Taxonomic Revision of Pinus fujiii (Yasui) Miki (Pinaceae) and Its Implications for the Phytogeography of the Section Trifoliae in East Asia
Source: PLoS One. 2015 Dec 16;10(12):e0143512. doi: 10.1371/journal.pone.0143512 (PMC4689564; doi:10.1371/journal.pone.0143512)
Supplement: S2 Dataset — (NEX) [file pone.0143512.s002.nex]

BEGIN TREES;
	Title 'Trees from "M2717Ma"';
	LINK Taxa = morphology_on_molecular;
	TRANSLATE
		1 Cathaya_argyrophylla,
		2 Cedrus_deodara,
		3 Larix_decidua,
		4 Picea_sitchensis,
		5 Pinus_albicaulis,
		6 Pinus_aristata,
		7 Pinus_armandii,
		8 Pinus_attenuata,
		9 Pinus_ayacahuite,
		10 Pinus_balfouriana,
		11 Pinus_banksiana,
		12 Pinus_bhutanica,
		13 Pinus_brutia,
		14 Pinus_bungeana,
		15 Pinus_canariensis,
		16 Pinus_caribaea,
		17 Pinus_cembra,
		18 Pinus_cembroides,
		19 Pinus_chiapensis,
		20 Pinus_clausa,
		21 Pinus_contorta,
		22 Pinus_cooperi,
		23 Pinus_coulteri,
		24 Pinus_cubensis,
		25 Pinus_culminicola,
		26 Pinus_densata,
		27 Pinus_densiflora,
		28 Pinus_devoniana,
		29 Pinus_discolor,
		30 Pinus_douglasiana,
		31 Pinus_durangensis,
		32 Pinus_echinata,
		33 Pinus_edulis,
		34 Pinus_elliottii,
		35 Pinus_engelmannii,
		36 Pinus_fenzeliana,
		37 Pinus_flexilis,
		38 Pinus_gerardiana,
		39 Pinus_greggii,
		40 Pinus_halepensis,
		41 Pinus_hartwegii,
		42 Pinus_heldreichii,
		43 Pinus_herrerae,
		44 Pinus_hwangshanensis,
		45 Pinus_jeffreyi,
		46 Pinus_johannis,
		47 Pinus_kesiya,
		48 Pinus_koraiensis,
		49 Pinus_krempfii,
		50 Pinus_lambertiana,
		51 Pinus_lawsonii,
		52 Pinus_leiophylla,
		53 Pinus_longaeva,
		54 Pinus_luchuensis,
		55 Pinus_lumholtzii,
		56 Pinus_massoniana,
		57 Pinus_maximartinezii,
		58 Pinus_maximinoi,
		59 Pinus_merkusii,
		60 Pinus_monophylla,
		61 Pinus_montezumae,
		62 Pinus_monticola,
		63 Pinus_morrisonicola,
		64 Pinus_mugo,
		65 Pinus_muricata,
		66 Pinus_nelsonii,
		67 Pinus_nigra,
		68 Pinus_occidentalis,
		69 Pinus_oocarpa,
		70 Pinus_palustris,
		71 Pinus_parviflora,
		72 Pinus_patula,
		73 Pinus_peuce,
		74 Pinus_pinaster,
		75 Pinus_pinceana,
		76 Pinus_pinea,
		77 Pinus_ponderosa,
		78 Pinus_pringlei,
		79 Pinus_pseudostrobus,
		80 Pinus_pumila,
		81 Pinus_pungens,
		82 Pinus_quadrifolia,
		83 Pinus_radiata,
		84 Pinus_remota,
		85 Pinus_resinosa,
		86 Pinus_rigida,
		87 Pinus_roxburghii,
		88 Pinus_rzedowskii,
		89 Pinus_sabineana,
		90 Pinus_serotina,
		91 Pinus_sibirica,
		92 Pinus_squamata,
		93 Pinus_strobus,
		94 Pinus_sylvestris,
		95 Pinus_tabuliformis,
		96 Pinus_taeda,
		97 Pinus_taiwanensis,
		98 Pinus_teocote,
		99 Pinus_thunbergii,
		100 Pinus_torreyana,
		101 Pinus_tropicalis,
		102 Pinus_uncinata,
		103 Pinus_virginiana,
		104 Pinus_wallichiana,
		105 Pinus_yunnanensis,
		106 Pseudolarix_amabilis;
	TREE UNTITLED = (4,(1,3),(2,106),((((66,(53,10,6)),(88,33,(75,57),(82,60),((18,84),(29,25,46)))),((92,(38,14)),(49,(73,(((9,37),(19,93)),(62,(5,(71,50,((48,104),36,12,7,17,63,80,91))))))))),(((42,(87,15,76,74,(13,40))),(67,85,(101,(56,59)),(27,94,(64,102)),(97,(44,54,99,95,(47,(26,105)))))),((11,21,(103,20)),((79,61,41,(45,89,100,23,58,30,35,31,28,77)),((8,83,65),16,22,32,34,39,43,51,52,55,(68,24…
END;
