# Supplementary material for: Taxonomic Revision of Pinus fujiii (Yasui) Miki (Pinaceae) and Its Implications for the Phytogeography of the Section Trifoliae in East Asia
Source: PLoS One. 2015 Dec 16;10(12):e0143512. doi: 10.1371/journal.pone.0143512 (PMC4689564; doi:10.1371/journal.pone.0143512)
Supplement: S1 Table — (XLSX) [file pone.0143512.s003.xlsx]

## Sheet: Sheet1
S1 Table. Specimens used for this study.
Taxon	Specimen number	Organ	Locality	Formation	Remark
Pinites fujiii Yasui [=Pinus fujiii (Yasui) T.Yamada, M. Yamada et Tsukagoshi]
	TI (without specimen number)	Female cone	Seto-shi, Aichi Pref., Japan	Seto Porcelain Clay F.	Holotype of Pinus fujiii in this study (Figs. 2a, c, e, f, 6a, 7a). Gypsum replica and four microscope slides are associated.
Pinus trifolia Miki [Female cones and associated seeds are assigned to Pinus fujiii (Yasui) T.Yamada, M. Yamada et Tsukagoshi in this study]
	OSA F2889	Male cone	Hatagoya, Mizunami-shi, Gifu Pref., Japan	Tokiguchi Porcelain Clay F.
	OSA F2891	Male cone	Hatagoya, Mizunami-shi, Gifu Pref., Japan	Tokiguchi Porcelain Clay F.	Miki 1939, leftmost of Fig. B in Pl. IV [30]
	OSA F2905	Seed	Hatagoya, Mizunami-shi, Gifu Pref., Japan	Tokiguchi Porcelain Clay F.	Fig. 3h herein
	OSA F2908	Seed	Hatagoya, Mizunami-shi, Gifu Pref., Japan	Tokiguchi Porcelain Clay F.
	OSA F2909	Seed	Hatagoya, Mizunami-shi, Gifu Pref., Japan	Tokiguchi Porcelain Clay F.
	OSA F3082	Seed	Tamodaira, Toyota-shi, Aichi Pref., Japan	Seto Porcelain Clay F.
	OSA F4060	Leaf	Akadu, Seto-shi, Aichi Pref. Japan	Seto Porcelain Clay F.
	OSA F4061	Leaf	Akadu, Seto-shi, Aichi Pref. Japan	Seto Porcelain Clay F.
	OSA F4062	Leaf	Akadu, Seto-shi, Aichi Pref. Japan	Seto Porcelain Clay F.	Fig. 3a herein
	OSA F17476	Branch with basal parts of female cone	Akadu, Seto-shi, Aichi Pref. Japan	Seto Porcelain Clay F.	Fig. 3d herein
	OSA F19295–1	Male cone	Hatagoya, Mizunami-shi, Gifu Pref., Japan	Tokiguchi Porcelain Clay F.
	OSA F19296–1	Female cone	Hatagoya, Mizunami-shi, Gifu Pref., Japan	Tokiguchi Porcelain Clay F.	Fig. 7c herein
	OSA F19296–2	Female cone	Hatagoya, Mizunami-shi, Gifu Pref., Japan	Tokiguchi Porcelain Clay F.	Fig. 7e herein
	OSA F19296–3	Female cone	Hatagoya, Mizunami-shi, Gifu Pref., Japan	Tokiguchi Porcelain Clay F.	Fig. 7g herein
	OSA F19296–4	Female cone	Hatagoya, Mizunami-shi, Gifu Pref., Japan	Tokiguchi Porcelain Clay F.	Fig. 7d herein
	OSA F19296–5	Female cone	Hatagoya, Mizunami-shi, Gifu Pref., Japan	Tokiguchi Porcelain Clay F.	Fig. 7f herein
	OSA F19296–6	Female cone	Hatagoya, Mizunami-shi, Gifu Pref., Japan	Tokiguchi Porcelain Clay F.	Fig. 7k herein
	OSA F19296–7	Female cone	Hatagoya, Mizunami-shi, Gifu Pref., Japan	Tokiguchi Porcelain Clay F.	Fig. 7h herein
	OSA F19296–8	Female cone	Hatagoya, Mizunami-shi, Gifu Pref., Japan	Tokiguchi Porcelain Clay F.	Fig. 7n herein
	OSA F19296–9	Female cone	Hatagoya, Mizunami-shi, Gifu Pref., Japan	Tokiguchi Porcelain Clay F.	Fig. 7l herein
	OSA F19296–10	Female cone	Hatagoya, Mizunami-shi, Gifu Pref., Japan	Tokiguchi Porcelain Clay F.	Fig. 7b herein
	OSA F19296–11	Female cone	Hatagoya, Mizunami-shi, Gifu Pref., Japan	Tokiguchi Porcelain Clay F.	Fig. 7i herein
	OSA F19296–12	Female cone	Hatagoya, Mizunami-shi, Gifu Pref., Japan	Tokiguchi Porcelain Clay F.	Fig. 7r herein
	OSA F19296–13	Female cone	Hatagoya, Mizunami-shi, Gifu Pref., Japan	Tokiguchi Porcelain Clay F.	Fig. 7q herein
	OSA F19296–14	Female cone	Hatagoya, Mizunami-shi, Gifu Pref., Japan	Tokiguchi Porcelain Clay F.	Fig. 7p herein
	OSA F19296–15	Female cone	Hatagoya, Mizunami-shi, Gifu Pref., Japan	Tokiguchi Porcelain Clay F.	Fig. 7o herein
	OSA F19296–16	Female cone	Hatagoya, Mizunami-shi, Gifu Pref., Japan	Tokiguchi Porcelain Clay F.	Fig. 7m herein
	OSA F19296–17	Female cone	Hatagoya, Mizunami-shi, Gifu Pref., Japan	Tokiguchi Porcelain Clay F.	Fig. 7j herein
	OSA F19349–1	Female cone scale	Hatagoya, Mizunami-shi, Gifu Pref., Japan	Tokiguchi Porcelain Clay F.	Fig. 3g herein; Miki 1939, Fig 3E, Fig. D in Pl. IV [30]
	OSA F19349–2	Stem of spur shoot	Hatagoya, Mizunami-shi, Gifu Pref., Japan	Tokiguchi Porcelain Clay F.	Miki 1939, Fig. 3I, bottom of Fig. C in Pl. IV [30]
	OSA F19349–3	Stem of spur shoot	Hatagoya, Mizunami-shi, Gifu Pref., Japan	Tokiguchi Porcelain Clay F.	Miki 1939, top of Fig. C in Pl. IV [30]
	OSA F19349–4	Basal female cone scales	Hatagoya, Mizunami-shi, Gifu Pref., Japan	Tokiguchi Porcelain Clay F.	Miki 1939, Fig. 3Da, center of Fig. H in Pl. IV [30]
	OSA F19349–5	Basal female cone scales	Hatagoya, Mizunami-shi, Gifu Pref., Japan	Tokiguchi Porcelain Clay F.	Miki 1939, Fig. 3D–b, –c, left of Fig. H in Pl. IV [30]
	OSA F19349–6	Basal female cone scales	Hatagoya, Mizunami-shi, Gifu Pref., Japan	Tokiguchi Porcelain Clay F.	Miki 1939, right of Fig. H in Pl. IV [30]
	OSA F19349–7	Female cone	Ichiriduka, Seto-Shi, Aichi Pref., Japan	Seto Porcelain Clay F.	Fig. 3e herein; Miki 1939, Fig. 3B, Fig. G in Pl. IV [30]
	OSA F19349–8	Female cone	Hatagoya, Mizunami-shi, Gifu Pref., Japan	Tokiguchi Porcelain Clay F.	Fig. 3f, 7w herein; Miki 1939, Fig. F in Pl. IV [30]
	OSA F19349–9	Female cone	Hatagoya, Mizunami-shi, Gifu Pref., Japan	Tokiguchi Porcelain Clay F.	Figs. 3c, 7u herein
	OSA F19349–10	Female cone	Hatagoya, Mizunami-shi, Gifu Pref., Japan	Tokiguchi Porcelain Clay F.	Fig. 7v herein
	OSA F19349–11	Female cone	Hatagoya, Mizunami-shi, Gifu Pref., Japan	Tokiguchi Porcelain Clay F.	Fig. 7t herein
	OSA F19351–1	Female cone	Hatagoya, Mizunami-shi, Gifu Pref., Japan	Tokiguchi Porcelain Clay F.	Miki 1939, 2nd right of Fig. B in Pl. IV [30]
	OSA F19351–2	Female cone	Hatagoya, Mizunami-shi, Gifu Pref., Japan	Tokiguchi Porcelain Clay F.
	OSA F19351–3	Male cone	Hatagoya, Mizunami-shi, Gifu Pref., Japan	Tokiguchi Porcelain Clay F.	Fig. 3i herein; Miki 1939, 2nd left of Fig. B in Pl. IV [30]
	OSA F19355–1	Female cone	Akadu, Seto-shi, Aichi Pref. Japan	Seto Porcelain Clay F.	Fig. 6c herein
	OSA F19355–2	Female cone	Akadu, Seto-shi, Aichi Pref. Japan	Seto Porcelain Clay F.	Fig. 6f herein
	OSA F19355–3	Female cone	Akadu, Seto-shi, Aichi Pref. Japan	Seto Porcelain Clay F.	Fig. 6b herein
	OSA F19355–4	Female cone	Akadu, Seto-shi, Aichi Pref. Japan	Seto Porcelain Clay F.	Fig. 6m herein
	OSA F19355–5	Female cone	Akadu, Seto-shi, Aichi Pref. Japan	Seto Porcelain Clay F.	Fig. 6h herein
	OSA F19355–6	Female cone	Akadu, Seto-shi, Aichi Pref. Japan	Seto Porcelain Clay F.	Fig. 6n herein
	OSA F19355–7	Female cone	Akadu, Seto-shi, Aichi Pref. Japan	Seto Porcelain Clay F.	Fig. 6k herein
	OSA F19355–8	Female cone	Akadu, Seto-shi, Aichi Pref. Japan	Seto Porcelain Clay F.	Fig. 6q herein
	OSA F19355–9	Female cone	Akadu, Seto-shi, Aichi Pref. Japan	Seto Porcelain Clay F.	Fig. 6s herein
	OSA F19356–1	Female cone	Akadu, Seto-shi, Aichi Pref. Japan	Seto Porcelain Clay F.	Fig. 6g herein
	OSA F19356–2	Female cone	Akadu, Seto-shi, Aichi Pref. Japan	Seto Porcelain Clay F.	Fig. 6d herein
	OSA F19356–3	Female cone	Akadu, Seto-shi, Aichi Pref. Japan	Seto Porcelain Clay F.	Fig. 6o herein
	OSA F19356–4	Female cone	Akadu, Seto-shi, Aichi Pref. Japan	Seto Porcelain Clay F.	Fig. 6j herein
	OSA F19356–5	Female cone	Akadu, Seto-shi, Aichi Pref. Japan	Seto Porcelain Clay F.	Fig. 6e herein
	OSA F19356–6	Female cone	Akadu, Seto-shi, Aichi Pref. Japan	Seto Porcelain Clay F.	Fig. 6l herein
	OSA F19356–7	Female cone	Akadu, Seto-shi, Aichi Pref. Japan	Seto Porcelain Clay F.	Fig. 6i herein
	OSA F19356–8	Female cone	Akadu, Seto-shi, Aichi Pref. Japan	Seto Porcelain Clay F.	Fig. 6t herein
	OSA F19356–9	Female cone	Akadu, Seto-shi, Aichi Pref. Japan	Seto Porcelain Clay F.	Fig. 6r herein
	OSA F19356–10	Female cone	Akadu, Seto-shi, Aichi Pref. Japan	Seto Porcelain Clay F.	Fig. 6p herein
	OSA F19363	Female cone	Hatagoya, Mizunami-shi, Gifu Pref., Japan	Tokiguchi Porcelain Clay F.	Epitype of Pinus fujiii in this study (Figs. 3b, 7s); Miki 1939, Fig. 3C, Fig. E in Pl. 4 [30]
Pinus fujiii (Yasui) Miki [Female cones are assigned to Pinus mikii T. Yamada, M. Yamada et Tsukagoshi in this study]
	OSA F19432–1	Female cone	Obora, Toki-shi, Gifu Pref., Japan	Tokiguchi Porcelain Clay F.	Fig. 4d herein; Miki 1957, pl. 7, Hb [41]
	OSA F19432–2	Female cone	Obora, Toki-shi, Gifu Pref., Japan	Tokiguchi Porcelain Clay F.	Fig. 4e herein
	OSA F20241–1	Female cone	Ohata-cho 3-chome, Tajimi-shi, Gifu Pref., Japan	Tokiguchi Porcelain Clay F.	Holotype of Pinus mikii (Fig. 4a); Miki 1941, the left specimen of Fig. 5L [27]
	OSA F20241–2	Female cone	Ohata-cho 3-chome, Tajimi-shi, Gifu Pref., Japan	Tokiguchi Porcelain Clay F.	Paratype of Pinus mikii (Fig. 4b); Miki 1941, the right specimen of Fig. 5L [27]
	OSA F20241–3	Female cone	Ohata-cho 3-chome, Tajimi-shi, Gifu Pref., Japan	Tokiguchi Porcelain Clay F.	Paratype of Pinus mikii (Fig. 4c); Miki 1941, the center specimen of Fig. 5L [27]
	OSA F20242–1	Leaf	Ohata-cho 3-chome, Tajimi-shi, Gifu Pref., Japan	Tokiguchi Porcelain Clay F.	Fig. 4f herein; Miki 1941, Fig. 5M [27]
Note: Taxon names follow those registered in their repository. TI, Herbarium of University of Tokyo; OSA, Osaka Museum of Natural History.
